# Supplementary material for: Admission Endothelial Activation and Stress Index and Echocardiographic RV-PA Coupling for Early Risk Stratification in Intermediate-Risk Acute Pulmonary Embolism
Source: J Clin Med. 2026 Jul 20;15(14):5675. doi: 10.3390/jcm15145675 (PMC13413401; doi:10.3390/jcm15145675)
Supplement: Supplementary file 1 [file jcm-15-05675-s001.zip]

Archive with 1 entries (1 files):
- jcm-4412468-supplementary.pdf
